# Supplementary material for: African swine fever virus transmembrane protein pEP84R guides core assembly
Source: PLoS Pathog. 2023 Jan 30;19(1):e1011136. doi: 10.1371/journal.ppat.1011136 (PMC9910796; doi:10.1371/journal.ppat.1011136)
Supplement: S1 Data — (XLSX) [file ppat.1011136.s001.xlsx]

## Sheet: Fig 1H
One-step growth curves of vEP84Ri virus
				VIRAL TITERS (PFU/ml)
TIME POINTS:	0 hpi	2 hpi	4 hpi	10 hpi	16 hpi	24 hpi	36 hpi	48 hpi
WT (control)	46000	52000	20000	27000	840000	1800000	2700000	540000
vEP84Ri + IPTG	98000	50000	92000	35000	780000	740000	2200000	1200000
vEP84Ri - IPTG	100000	64000	70000	27000	72000	23000	26000	20000

## Sheet: Fig 2K
Quantification of mature, immature and defective virus particles
VIRAL FACTORIES (VF)
WT	Mature (M)	Immature (I)	Defective (D)	TOTAL (T)		vEP84iR + IPTG	Mature (M)	Immature (I)	Defective (D)	TOTAL (T)		vEP84Ri - IPTG	Mature (M)	Immature (I)	Defective (D)	TOTAL (T)
VF 1	21.2121	60.6061	18.1818	100		VF 1	23.6364	76.3636	0	100		VF 1	11.7647	5.88235	82.3529	100
VF 2	16.2791	76.7442	6.97674	100		VF 2	23.6842	73.6842	2.63158	100		VF 2	0	4.7619	95.2381	100
VF 3	58.3333	41.6667	0	100		VF 3	32.1429	64.2857	3.57143	100		VF 3	4.16667	8.33333	87.5	100
VF 4	22.7273	63.6364	13.6364	100		VF 4	45	55	0	100		VF 4	0	7.40741	92.5926	100
VF 5	46.1538	30.7692	23.0769	100		VF 5	18.1818	68.1818	13.6364	100		VF 5	4	0	96	100
VF 6	47.0588	48.5294	4.41176	100		VF 6	38.8889	59.2593	1.85185	100		VF 6	0	0	100	100
VF 7	18.5185	77.7778	3.7037	100		VF 7	33.3333	66.6667	0	100		VF 7	0	1.96078	98.0392	100
VF 8	35	65	0	100		VF 8	28.5714	64.2857	7.14286	100		VF 8	0	6.89655	93.1034	100
												VF 9	6.66667	16.6667	76.6667	100
MEAN (%)	33.1604	58.0912	8.74841	100		MEAN (%)	30.4299	65.9659	3.60426	100		MEAN (%)	2.95534	5.76767	91.277	100
SD	15.8115	16.596	8.60773			SD	8.7858	7.00982	4.72312			SD	4.1474	5.14032	7.68317
BUDDING AREAS (BA)
WT	Mature (M)	Immature (I)	Defective (D)	TOTAL (T)		vEP84iR + IPTG	Mature (M)	Immature (I)	Defective (D)	TOTAL (T)		vEP84Ri - IPTG	Mature (M)	Immature (I)	Defective (D)	TOTAL (T)
BA 1	48.2759	41.3793	10.3448	100		BA 1	83.3333	16.6667	0	100		BA 1	0	7.69231	92.3077	100
BA 2	71.4286	20	8.57143	100		BA 2	80	10	10	100		BA 2	0	8.33333	91.6667	100
BA 3	73.6842	26.3158	0	100		BA 3	41.6667	44.4444	13.8889	100		BA 3	3.0303	0	96.9697	100
BA 4	83.3333	0	16.6667	100		BA 4	87.5	12.5	0	100		BA 4	3.57143	3.57143	92.8571	100
BA 5	69.2308	30.7692	0	100		BA 5	40	40	20	100		BA 5	5.55556	5.55556	88.8889	100
BA 6	66.6667	22.2222	11.1111	100		BA 6	80	0	20	100		BA 6	0	9.09091	90.9091	100
						BA 7	81.8182	9.09091	9.09091	100
						BA 8	92.8571	0	7.14286	100
MEAN (%)	68.7699	23.4478	7.78234	100		MEAN (%)	73.3969	16.5878	10.0153	100		MEAN (%)	2.02621	5.70726	92.2665	100
SD	11.5581	13.759	6.60803			SD	20.5517	16.864	7.78379			SD	2.37355	3.448	2.68631

## Sheet: Fig 3B
Quantification of immunogold labeling in vEP84Ri particles
		vEP84Ri + IPTG			vEP84Ri - IPTG
	Target protein	gold particles/virus particle	SD		gold particles/virus particle	SD
	p72	2.68	0.78		3.05	0.34
	pEP84R	1.9759	0.556364		0.0647993	0.0809991
	p150	4.31111	0.497835		0.26	0.0821584
	p35	2.03	0.26		0.31	0.15
	pK78R	2.41	0.59		0.255417	0.133275
	pA104R	1.65841	0.629806		0.32852	0.151057
	Target protein	normalized mean	SD		normalized mean	SD
		(% of control vEP84Ri+)			(% of control vEP84Ri+)
	p72	100	29.1045		113.806	12.6866
	pEP84R	100	28.1575		3.27949	4.09936
	p150	100	11.5477		6.03093	1.90574
	p35	100	12.8079		15.2709	7.38916
	pK78R	100	24.4813		10.5982	5.53007
	pA104R	100	37.9764		19.8093	9.1085

## Sheet: Fig 3E
DNA content of vEP84Ri particles
EM DATA
		vEP84Ri+ (control)				vEP84Ri-
		% of DNA+ particles in budding areas				% of DNA+ particles in budding areas
mean		48.7757				15.8333
standard deviation		9.87875				11.8054
		Normalized % (relative to control vEP84Ri+)				Normalized % (relative to control vEP84Ri+)
mean		100			mean	32.4615
standard deviation		20.2534			standard deviation	24.2034
qPCR DATA					vEP84Ri+ (control)	vEP84Ri-
		DNA ratio (vEP84Ri+/vEP84Ri-)			DNA content (%)	Normalized % (relative to control vEP84Ri+)
Expt. 1		3.83756			100	26.0582
Expt. 2		2.64969			100	37.7403
Expt. 3		4.3693			100	22.887
mean		3.61885			mean	27.6331
standard deviation		0.880423			standard deviation	6.7228
